# Supplementary material for: Impact of [18F]FDG-PET and [18F]FLT-PET-Parameters in Patients with Suspected Relapse of Irradiated Lung Cancer
Source: Diagnostics (Basel). 2021 Feb 11;11(2):279. doi: 10.3390/diagnostics11020279 (PMC7916960; doi:10.3390/diagnostics11020279)
Supplement: Supplementary file 1 [file diagnostics-11-00279-s001.zip]

Archive with 1 entries (1 files):
- diagnostics-1065899-supplementary.pdf
